# Supplementary material for: Sustainability of translator training in higher education
Source: PLoS One. 2023 May 16;18(5):e0283522. doi: 10.1371/journal.pone.0283522 (PMC10187915; doi:10.1371/journal.pone.0283522)
Supplement: S1 Dataset — (XLSX) [file pone.0283522.s004.xlsx]

## Sheet: Sheet1
Sequence No.	1、No personal identifying information is to be collected in this questionnaire. All the data, if used in future academic research, will be anonymous. Do you agree to give your consent to their use for pure academic purposes?	2、Gender	3、Class No.	4、This course enables me to have some idea about transcreation.	5、Transcreation, a form of rewriting or copy-writing, deviates, to a lesser or greater extent, or even completely, from the source text, so as to better serve the target audience.	6、This course enables me to understand that human creativity can never be replaced by AI or machine translation when it comes to cross-cultural promotional especially advertising and marketing and other communicative purposes. 本课程让我了解到，人工智能或机器翻译在跨文化推广尤其是跨文化广告和营销以及其他国际传播方面永远无法取代人类的创造力。	7、Whether to adopt transcreation depends on the skopos or purpose of the translation involved.	8、In translation, the end (skopos or purpose) justifies the means including but not limited to transcreation .	9、In the age of AI, transcreation is a core competence or skill for translators when most of conventional translation is taken over by AI or machine translation.	10、The popularity of AI or machine translation means a great opportunity for those with skills in transcreation or copy-writing.	11、This course has boosted my competitiveness or employability to some degree as a would-be translator.	12、The prospects of the job market in the translation industry are bright though facing huge challenges.	13、The effects of transcreations by students are hard to assess since the market has the final say even if translation teachers or clients are impressed.	14、Have you any other comments on or suggestions for this course?
1	A. Yes	B. Male	B. Class Two	B. Agree	B. Agree	B. Agree	B. Agree	B. Agree	B. Agree	B. Agree	B. Agree	B. Agree	B. Agree	No response
2	A. Yes	A. Female	B. Class Two	B. Agree	B. Agree	B. Agree	B. Agree	B. Agree	B. Agree	B. Agree	B. Agree	B. Agree	B. Agree	NO
3	A. Yes	A. Female	B. Class Two	B. Agree	B. Agree	B. Agree	B. Agree	B. Agree	B. Agree	B. Agree	B. Agree	B. Agree	B. Agree	no
4	A. Yes	A. Female	B. Class Two	B. Agree	D. Disagree	B. Agree	C. Undecided	B. Agree	B. Agree	D. Disagree	B. Agree	D. Disagree	B. Agree	I think translation alone is more important than transcreation.
6	A. Yes	A. Female	B. Class Two	B. Agree	B. Agree	A. Strongly agree	D. Disagree	B. Agree	D. Disagree	D. Disagree	B. Agree	C. Undecided	C. Undecided	nothing much
9	A. Yes	A. Female	B. Class Two	B. Agree	D. Disagree	B. Agree	A. Strongly agree	B. Agree	B. Agree	A. Strongly agree	A. Strongly agree	B. Agree	B. Agree	The future is full of variability.
10	A. Yes	A. Female	A. Class One	B. Agree	B. Agree	A. Strongly agree	A. Strongly agree	A. Strongly agree	A. Strongly agree	A. Strongly agree	A. Strongly agree	A. Strongly agree	A. Strongly agree	No response
12	A. Yes	A. Female	A. Class One	B. Agree	B. Agree	B. Agree	A. Strongly agree	B. Agree	B. Agree	A. Strongly agree	B. Agree	B. Agree	C. Undecided	You can combine more with daily work so that we can learn more industry-specific translation.
15	A. Yes	A. Female	B. Class Two	B. Agree	B. Agree	B. Agree	C. Undecided	B. Agree	C. Undecided	B. Agree	C. Undecided	B. Agree	B. Agree	No response
16	A. Yes	A. Female	B. Class Two	B. Agree	C. Undecided	D. Disagree	B. Agree	A. Strongly agree	A. Strongly agree	A. Strongly agree	B. Agree	B. Agree	A. Strongly agree	no
17	A. Yes	A. Female	A. Class One	B. Agree	B. Agree	A. Strongly agree	B. Agree	B. Agree	B. Agree	B. Agree	B. Agree	D. Disagree	B. Agree	No
18	A. Yes	A. Female	A. Class One	B. Agree	A. Strongly agree	B. Agree	A. Strongly agree	B. Agree	B. Agree	A. Strongly agree	B. Agree	C. Undecided	B. Agree	No response
19	A. Yes	A. Female	A. Class One	B. Agree	B. Agree	B. Agree	A. Strongly agree	B. Agree	A. Strongly agree	B. Agree	B. Agree	A. Strongly agree	B. Agree	no
20	A. Yes	A. Female	A. Class One	C. Undecided	C. Undecided	C. Undecided	C. Undecided	B. Agree	C. Undecided	B. Agree	C. Undecided	C. Undecided	B. Agree	No response
21	A. Yes	B. Male	A. Class One	A. Strongly agree	A. Strongly agree	A. Strongly agree	A. Strongly agree	A. Strongly agree	A. Strongly agree	A. Strongly agree	A. Strongly agree	A. Strongly agree	A. Strongly agree	No response
22	A. Yes	A. Female	A. Class One	B. Agree	B. Agree	B. Agree	B. Agree	B. Agree	B. Agree	B. Agree	B. Agree	B. Agree	B. Agree	no
23	A. Yes	A. Female	A. Class One	C. Undecided	C. Undecided	A. Strongly agree	A. Strongly agree	A. Strongly agree	B. Agree	B. Agree	C. Undecided	A. Strongly agree	B. Agree	Talk more about the translation in the textbook.
25	A. Yes	A. Female	B. Class Two	B. Agree	B. Agree	B. Agree	B. Agree	B. Agree	B. Agree	B. Agree	B. Agree	B. Agree	B. Agree	No response
26	A. Yes	A. Female	B. Class Two	B. Agree	B. Agree	C. Undecided	B. Agree	C. Undecided	B. Agree	B. Agree	B. Agree	C. Undecided	B. Agree	No response
27	A. Yes	A. Female	B. Class Two	B. Agree	B. Agree	B. Agree	B. Agree	B. Agree	B. Agree	B. Agree	B. Agree	B. Agree	B. Agree	no
28	A. Yes	A. Female	B. Class Two	B. Agree	B. Agree	C. Undecided	B. Agree	B. Agree	B. Agree	B. Agree	B. Agree	C. Undecided	B. Agree	No response
29	A. Yes	A. Female	B. Class Two	B. Agree	B. Agree	B. Agree	B. Agree	B. Agree	B. Agree	B. Agree	B. Agree	B. Agree	B. Agree	No
30	A. Yes	A. Female	A. Class One	B. Agree	B. Agree	B. Agree	B. Agree	B. Agree	B. Agree	B. Agree	B. Agree	B. Agree	B. Agree	no
31	A. Yes	A. Female	B. Class Two	A. Strongly agree	A. Strongly agree	A. Strongly agree	A. Strongly agree	A. Strongly agree	A. Strongly agree	A. Strongly agree	A. Strongly agree	B. Agree	A. Strongly agree	No
32	A. Yes	B. Male	B. Class Two	A. Strongly agree	B. Agree	B. Agree	A. Strongly agree	B. Agree	A. Strongly agree	B. Agree	B. Agree	B. Agree	A. Strongly agree	No response
33	A. Yes	A. Female	B. Class Two	C. Undecided	B. Agree	B. Agree	B. Agree	B. Agree	B. Agree	B. Agree	B. Agree	B. Agree	B. Agree	good
34	A. Yes	A. Female	B. Class Two	B. Agree	B. Agree	B. Agree	B. Agree	B. Agree	B. Agree	B. Agree	B. Agree	B. Agree	B. Agree	No
35	A. Yes	A. Female	B. Class Two	B. Agree	B. Agree	B. Agree	B. Agree	B. Agree	B. Agree	B. Agree	B. Agree	B. Agree	B. Agree	nice！
36	A. Yes	A. Female	A. Class One	B. Agree	B. Agree	A. Strongly agree	B. Agree	A. Strongly agree	B. Agree	B. Agree	B. Agree	B. Agree	B. Agree	No response
37	A. Yes	A. Female	B. Class Two	B. Agree	B. Agree	B. Agree	B. Agree	B. Agree	B. Agree	B. Agree	B. Agree	B. Agree	B. Agree	No
38	A. Yes	A. Female	B. Class Two	A. Strongly agree	A. Strongly agree	A. Strongly agree	A. Strongly agree	A. Strongly agree	A. Strongly agree	A. Strongly agree	A. Strongly agree	A. Strongly agree	A. Strongly agree	No
39	A. Yes	B. Male	B. Class Two	B. Agree	B. Agree	B. Agree	B. Agree	B. Agree	B. Agree	B. Agree	B. Agree	B. Agree	B. Agree	No response
40	A. Yes	A. Female	B. Class Two	B. Agree	B. Agree	B. Agree	B. Agree	B. Agree	B. Agree	B. Agree	B. Agree	B. Agree	B. Agree	️
41	A. Yes	A. Female	B. Class Two	B. Agree	B. Agree	B. Agree	B. Agree	B. Agree	B. Agree	B. Agree	B. Agree	B. Agree	B. Agree	No
42	A. Yes	A. Female	B. Class Two	B. Agree	B. Agree	B. Agree	B. Agree	B. Agree	B. Agree	B. Agree	B. Agree	B. Agree	B. Agree	No
43	A. Yes	A. Female	A. Class One	A. Strongly agree	A. Strongly agree	A. Strongly agree	A. Strongly agree	A. Strongly agree	A. Strongly agree	A. Strongly agree	A. Strongly agree	A. Strongly agree	A. Strongly agree	More practical translation is desirable.
44	A. Yes	A. Female	A. Class One	B. Agree	C. Undecided	B. Agree	B. Agree	B. Agree	B. Agree	A. Strongly agree	B. Agree	C. Undecided	B. Agree	No
46	A. Yes	A. Female	B. Class Two	A. Strongly agree	A. Strongly agree	A. Strongly agree	B. Agree	B. Agree	A. Strongly agree	A. Strongly agree	A. Strongly agree	A. Strongly agree	B. Agree	no more
47	A. Yes	B. Male	A. Class One	B. Agree	B. Agree	B. Agree	B. Agree	B. Agree	B. Agree	B. Agree	B. Agree	B. Agree	B. Agree	no
48	A. Yes	A. Female	A. Class One	B. Agree	B. Agree	B. Agree	B. Agree	B. Agree	B. Agree	B. Agree	B. Agree	B. Agree	B. Agree	No response
49	A. Yes	A. Female	A. Class One	B. Agree	B. Agree	B. Agree	B. Agree	B. Agree	B. Agree	B. Agree	C. Undecided	B. Agree	B. Agree	No response
51	A. Yes	B. Male	B. Class Two	A. Strongly agree	B. Agree	A. Strongly agree	A. Strongly agree	A. Strongly agree	A. Strongly agree	A. Strongly agree	C. Undecided	B. Agree	B. Agree	no
52	A. Yes	A. Female	B. Class Two	B. Agree	B. Agree	B. Agree	B. Agree	B. Agree	B. Agree	B. Agree	B. Agree	B. Agree	B. Agree	nothing much
54	A. Yes	A. Female	A. Class One	B. Agree	C. Undecided	C. Undecided	C. Undecided	C. Undecided	B. Agree	B. Agree	B. Agree	B. Agree	B. Agree	NO
55	A. Yes	A. Female	A. Class One	B. Agree	B. Agree	B. Agree	B. Agree	B. Agree	B. Agree	B. Agree	B. Agree	B. Agree	B. Agree	no
56	A. Yes	B. Male	B. Class Two	B. Agree	B. Agree	B. Agree	A. Strongly agree	A. Strongly agree	B. Agree	A. Strongly agree	B. Agree	B. Agree	B. Agree	No response
57	A. Yes	A. Female	A. Class One	B. Agree	B. Agree	B. Agree	B. Agree	B. Agree	B. Agree	B. Agree	B. Agree	B. Agree	B. Agree	The course is OK.
59	A. Yes	A. Female	B. Class Two	B. Agree	B. Agree	B. Agree	B. Agree	B. Agree	B. Agree	B. Agree	B. Agree	B. Agree	B. Agree	No response
60	A. Yes	A. Female	A. Class One	A. Strongly agree	B. Agree	A. Strongly agree	B. Agree	B. Agree	A. Strongly agree	A. Strongly agree	B. Agree	C. Undecided	B. Agree	I hope that the course can integrate with the market.
61	A. Yes	B. Male	B. Class Two	B. Agree	B. Agree	B. Agree	D. Disagree	C. Undecided	C. Undecided	B. Agree	C. Undecided	C. Undecided	B. Agree	No response
62	A. Yes	A. Female	A. Class One	B. Agree	B. Agree	B. Agree	B. Agree	B. Agree	B. Agree	B. Agree	B. Agree	B. Agree	B. Agree	No response
63	A. Yes	B. Male	A. Class One	A. Strongly agree	A. Strongly agree	A. Strongly agree	A. Strongly agree	A. Strongly agree	A. Strongly agree	A. Strongly agree	A. Strongly agree	A. Strongly agree	A. Strongly agree	No response
65	A. Yes	A. Female	B. Class Two	A. Strongly agree	A. Strongly agree	B. Agree	A. Strongly agree	B. Agree	A. Strongly agree	A. Strongly agree	A. Strongly agree	A. Strongly agree	A. Strongly agree	No response
67	A. Yes	A. Female	A. Class One	B. Agree	C. Undecided	C. Undecided	A. Strongly agree	B. Agree	B. Agree	B. Agree	B. Agree	C. Undecided	B. Agree	No response
68	A. Yes	A. Female	A. Class One	B. Agree	B. Agree	B. Agree	B. Agree	A. Strongly agree	A. Strongly agree	B. Agree	A. Strongly agree	B. Agree	A. Strongly agree	No response
69	A. Yes	A. Female	B. Class Two	B. Agree	B. Agree	B. Agree	B. Agree	B. Agree	B. Agree	B. Agree	B. Agree	B. Agree	B. Agree	Translation never has the right answer
70	A. Yes	A. Female	A. Class One	A. Strongly agree	B. Agree	A. Strongly agree	B. Agree	A. Strongly agree	A. Strongly agree	C. Undecided	A. Strongly agree	B. Agree	A. Strongly agree	More extra-curricular materials can be incorporated into classroom learning.
72	A. Yes	A. Female	B. Class Two	A. Strongly agree	A. Strongly agree	A. Strongly agree	A. Strongly agree	A. Strongly agree	A. Strongly agree	A. Strongly agree	A. Strongly agree	A. Strongly agree	A. Strongly agree	No response
73	A. Yes	A. Female	A. Class One	B. Agree	B. Agree	B. Agree	B. Agree	B. Agree	A. Strongly agree	A. Strongly agree	B. Agree	A. Strongly agree	B. Agree	no
74	A. Yes	A. Female	A. Class One	B. Agree	B. Agree	B. Agree	B. Agree	B. Agree	B. Agree	B. Agree	B. Agree	B. Agree	B. Agree	No
77	A. Yes	A. Female	A. Class One	B. Agree	B. Agree	A. Strongly agree	B. Agree	A. Strongly agree	B. Agree	B. Agree	B. Agree	B. Agree	B. Agree	No
79	A. Yes	A. Female	B. Class Two	B. Agree	A. Strongly agree	B. Agree	A. Strongly agree	A. Strongly agree	A. Strongly agree	A. Strongly agree	B. Agree	B. Agree	A. Strongly agree	Hope we can be exposed to various approaches.
80	A. Yes	A. Female	A. Class One	B. Agree	B. Agree	A. Strongly agree	C. Undecided	A. Strongly agree	B. Agree	B. Agree	B. Agree	C. Undecided	C. Undecided	No
81	A. Yes	A. Female	A. Class One	B. Agree	D. Disagree	B. Agree	A. Strongly agree	A. Strongly agree	A. Strongly agree	A. Strongly agree	A. Strongly agree	A. Strongly agree	A. Strongly agree	more interesting in class
82	A. Yes	A. Female	A. Class One	A. Strongly agree	A. Strongly agree	C. Undecided	C. Undecided	C. Undecided	B. Agree	D. Disagree	D. Disagree	C. Undecided	B. Agree	No
83	A. Yes	B. Male	A. Class One	B. Agree	B. Agree	B. Agree	B. Agree	B. Agree	B. Agree	B. Agree	B. Agree	B. Agree	B. Agree	A lot of things are about business.OK
84	A. Yes	A. Female	A. Class One	B. Agree	C. Undecided	A. Strongly agree	B. Agree	B. Agree	B. Agree	B. Agree	B. Agree	B. Agree	B. Agree	Do more translation exercises
85	A. Yes	A. Female	A. Class One	B. Agree	A. Strongly agree	C. Undecided	A. Strongly agree	A. Strongly agree	A. Strongly agree	A. Strongly agree	A. Strongly agree	A. Strongly agree	B. Agree	No response
86	A. Yes	A. Female	A. Class One	B. Agree	B. Agree	B. Agree	B. Agree	B. Agree	B. Agree	B. Agree	B. Agree	B. Agree	A. Strongly agree	No
87	A. Yes	A. Female	A. Class One	C. Undecided	C. Undecided	C. Undecided	C. Undecided	B. Agree	C. Undecided	B. Agree	C. Undecided	B. Agree	C. Undecided	No response
88	A. Yes	A. Female	A. Class One	A. Strongly agree	B. Agree	B. Agree	B. Agree	B. Agree	B. Agree	A. Strongly agree	B. Agree	B. Agree	B. Agree	No response
